# Supplementary material for: Safety and Efficacy of Methotrexate in Psoriasis: A Meta-Analysis of Published Trials
Source: PLoS One. 2016 May 11;11(5):e0153740. doi: 10.1371/journal.pone.0153740 (PMC4864230; doi:10.1371/journal.pone.0153740)
Supplement: S2 File — (XLSX) [file pone.0153740.s002.xlsx]

## Sheet: Sheet1
Methotrexate clinical outcome data
Reference			Methotrexate clinical outcome data																			Severe infection
Author	Journal	Year	Indication	Design	Study Type	Route	duration to Primary endp (months)	# of patients on MTX	Patient safety years	Mtx dosing regime	Mean MTX dose	Any adverse effect	AAE (%)	Any serious adverse effect	ASAE (%)	AE likely due to Tx	AELTX (%)	pneumonia	Pn (%)	all infection	AI (%)	severe inf	SI (%)	Upper resp inf	URI (%)	bact/sepct	Bact (%)	sinusitis	Si (%)	UTI	UTI (%)	Headache	HA (%)	Abnormal LFTs	ALFT (%)	Leucopenia	LCP (%)	Rash	Rash (%)	Anaemia	AN (%)	Renal function alteration	RFA (%)	Insomnia	INS (%)	Dizziness	DIZ (%)	Mouth Ulcers	MU (%)
Baranauskaite	Ann Rheum Dis	2012	Pso A	Inflix vs Mtx	phase IIIB, randomised, prospective, open-label study	O	4	54	18	15mg/wk	15	19	0.352	1	0.019	13	0.241	0	0													1	0.019									1	0.019
Barker	BJD	2011	Pso	Mtx vs inflix	Phase IIIb open-label, randomised trial	O	5.5	215	98.54	15-20mg/wk	17.5	144	0.67	6	0.03	97	0.45					4	0.02									17	0.08
Bathon	NEJM	2000	RA	Mtx vs Eta	Randomised trial	O	12	217	217	7.5-20mg/wk	13.75											9	0.041	84	0.39			36	0.17			59	0.27					50	0.23							23	0.11	30	0.14
Braun	ACR	2008	RA	Oral Mtx vs Subcut Mtx	multicentre, randomized, double-blind, controlled, phase IV trial	O	6	188	94	15mg/wk	15	116	0.617	8	0.043	90	0.479															8	0.043	8	0.043
Braun	ACR	2008	RA	Oral Mtx vs Subcut Mtx	multicentre, randomized, double-blind, controlled, phase IV trial	S	6	193	96.5	15mg/wk	15	128	0.663	11	0.057	102	0.528															4	0.021	3	0.016
Breedveld	ACR	2006	RA	Ada vs Ada/MTX vs MTX	multicentre, randomized, double-blind clinical trial	O	24	257	514	7.5-20mg/wk	13.75			41	0.159			2	0.004			8	0.016			1	0.002	1	0.002
Capell	Ann Rheum Dis	2007	RA	Mtx vs Sulf vs Mtx/Sulf	randomised double‐blind placebo‐controlled multicentre study	O	6	54	27	15mg/wk	15	14	0.259
Cohen	ACR	2009	RA	Mtx vs pamapimod	double-blind, double-dummy, parallel-group, active-controlled, multicentre study	O	3	53	13.25	7.5-20mg/wk	13.75	31	0.585	2	0.038					13	0.245									3	0.057	3	0.057	2	0.038									3	0.057	3	0.057
Cohen	ACR	2001	RA	Mtx vs Lef	blinded, randomized, controlled trial	O	24	190	380	15-20mg/wk	17.5			36	0.189	7	0.037	1	0.005					73	0.384			19	0.102			44	0.232	18	0.097			18	0.093							11	0.058	20	0.105
De Groot	ACR0	2005	RA	Mtx vs Cyc	unblinded, prospective, randomized, controlled trial	O	18	51	76.5	20-25mg/wk	22.5	38	0.745	9	0.176			2	0.039	5	0.098													7	0.137	3	0.059
Dhir	CT	2014	RA	MTX7.5 vs MTX15	open-label, blind-assessor, randomised trial	O	3	53	13.3	15mg/wk	15																							7	0.132	2	0.038											0	0
Dougados	Ann Rheum Dis	1999	RA	Mtx vs Sul vs Mtx/Sul	double blind, double dummy randomised controlled trial	O	12	69	69	7.5-15mg/wk	11.75	52	0.75																			3	0.04	1	0.01	1	0.01									1	0.01
Emery	Rheu	1999	RA	Lef vs Mtx	multicentre, double‐blind, randomised trial	O	12	498	498	7.5-15mg/wk	11.75									25	0.05			25	0.05							24	0.048	81	0.163			24	0.048
Emery	LANCET	2008	RA	Mtx vs Eta	randomised, double-blind, parallel treatment trial	O	12	268	268	7.5-20mg/wk	13.75	246	0.918	34	0.127					8	0.03																					1	0.007
Feagan	NEJM	1995	CD	Mtx vs Plac	randomized, double-blind, placebo-controlled, multicentre study	IM	4	94	31.33	25mg/wk	25																											6	0.064					2	0.021
Janagond	JEADV	2012	Ppso	Mtx vs Aci	multicentre prospective, randomized study	O	3	56	14	0.4mg/kg body weight weekly		14	0.25																					3	0.054					1	0.018
Jones	Ann Rheum Dis	2009	RA	Toclizumab vs Mtx	double-blind, double-dummy, parallel-group study, randomised	O	6	284	142	7.5-20mg/wk	13.75	220	0.775	8	0.028			1	0.004	106	0.373	1	0.004	15	0.053							7	0.025
Kavanaugh	Ann Rheum Dis	2012	RA	Mtx vs Ada/Mtx	Multicentre, randomised controlled study	U	6	517	258.5	20mg/wk	20	368	0.712	32	0.062							6	0.012
Kingsley	Rheu	2012	Pso A	Mtx vs Plac	double-blind, parallel-group randomised controlled trial	O	6	109	54.5	7.5-15mg/wk	11.75													31	0.284									12	0.11
Klareskog	LANCET	2004	RA	Eta vs Mtx vs Eta/Mtx	double-blind, randomised trial	O	12	228	228	7.5-20mg/wk	13.75	185	0.811							147	0.645	10	0.044									32	0.14					21	0.0921
Lee	NEJM	2014	RA	Tofacitinib 5 vs Tofa 10 vs Mtx	phase 3, randomized, double-blind, parallel-group, multicentre study	O	6	186	93	10-20mg/wk	15	147	0.79	22	0.118			1	0.005			5	0.027	15	0.081			5	0.027	7	0.038	12	0.065	18	0.097			3	0.016	7	0.038					4	0.022
Lerndal	Rheu	2000	RA	CPH 82 vs Mtx	double‐blind, randomized, multicentre study	O	6	50	25	10mg/wk	10																					2	0.04	3	0.06	2	0.04
Lu	ACR	2009	RA	Mtx vs T-614	multicentre, randomized, double-blind, controlled trial	O	6	163	81.5	10-15mg/wk	12.5	75	0.46	1	0.006									1	0.006				776	1	0.006			39	0.239	4	0.025	1	0.006							5	0.03
Reich	NEJM	2011	Pso	Briakin vs Mtx	Phase 3, multicentre, randomized, double-blind trial	O	12	163	163	5-25mg/wk	15	145	0.89	10	0.061					12	0.074	3	0.018	12	0.074							22	0.135
Rigby	ACR	2012	RA	MTX/Plac vs MTX/Ocrezilumab	randomized, double-blind, placebo-controlled, parallel-group phase III trial	O	11	320	287	7.5–25 mg/wk	16.25	254	0.794	37	0.116			2	0.006	173	0.541	10	0.031							2	0.006
Saurat	BJD	2007	Pso	Ada vs Mtx vs Plac	Randomized, double-blind, double-dummy, placebo-controlled study	O	4	110	36.67	7·5-25mg/wk	16.25	90	0.818	1	0.009					46	0.418	0	0									12	0.109	10	0.091
Smolen	LANCET	2014	RA	Ada vs Mtx	randomised, double-period, double-blind, multicentre study	O	19.5	112	182	7.5-20mg/weekly	13.75	83	0.741	1	0.009	32	0.286					1	0.009
Smolen	Ann Rheum Dis	2009	RA	Mtx/Plac vs Certolizumab pegol/Mtx	international, multicentre, phase 3, randomised, double-blind, placebo-controlled study	S	6	125	62.5	10mg/wk	10	66	0.528	4	0.032	23	0.184			26	0.208	0	0	2	0.016	4	0.032			9	0.072	1	0.008
St. Clair	ACR	2004	RA	MTX/Plac vs MTX/inflix	randomized controlled trial	O	11	291	267	7.5-20mg/wk	13.75							0	0					60	0.21			24	0.08			31	0.11
Strand	JAMA	1999	RA	Lefl vs MTX vs plac	randomized, multicentre double-blind placebo-controlled study	O	12	182	182	7.5-15mg/wk	11.25			5	0.027					109	0.599													21	0.115													18	0.099
Takeuchi	Mod Rheu	2012	RA	Eta25 vs Eta10 vs Mtx	phase 3, randomized, controlled, double-blind, parallel-group, outpatient study	O	12	176	176	6-8mg/wk	7	125	0.71	10	0.057					92	0.523	1	0.006	20	0.114									40	0.227			8	0.045					9	0.051
Tanaka	Ann Rheum Dis	2012	RA	Mtx/Plac vs Gol/Mtx 24wks	multicentre phase 2/3 study randomised, double-blind, placebo-controlled	O	6	88	44	6-8mg/wk	7	67	0.761							39	0.443
Van Dongen	ACR	2007	RA	Mtx vs Plac	double-blind, randomized, placebo-controlled, multicentre trial	O	18	55	82.5	15-30mg/wk	22.5	26	0.473	5	0.091																			6	0.109
Westhovens	Ann Rheum Dis	2009	RA	Aba/Mtx vs Mtx/Plac	multinational randomized double-blind study	O	12	253	253	7.5mg-20mg/wk	13.75	211	0.834	20	0.079					139	0.549	5	0.02	26	0.103
Yamamoto	Mod Rheu	2014	RA	CZP/Mtx vs Mtx/Plac	multicenter, double-blind, randomized, placebo-controlled study	S	6	73	36.5	6–8 mg/wk	7	51	0.662	1	0.013	21	0.273							3	0.039									4	0.052
[truncated: 72 more columns]
