# Supplementary material for: Safety and Efficacy of Methotrexate in Psoriasis: A Meta-Analysis of Published Trials
Source: PLoS One. 2016 May 11;11(5):e0153740. doi: 10.1371/journal.pone.0153740 (PMC4864230; doi:10.1371/journal.pone.0153740)
Supplement: S3 File — (XLSX) [file pone.0153740.s003.xlsx]

## Sheet: Sheet1
Methotrexate Psoriasis Outcomes
												For primary endpoint (12w or 16w)
Reference												Psoriasis Outcomes
Author	Journal	Year	Study type	Route	Dosing regime	Dosing more details	Comparison in study	Duration (months)	# of patients	Patient years	Baseline PASI (mean)	PASI 50	PASI75	PASI90	PASI100	Mean decrease in PASI	Mean decrease in PASI (%)	PGA of clear or minimal (%)	DLQI change
Akhyani	JEADV	2010	Randomized open clinical trial	O	7.5-15mg/wk	The initial dose of MTX was 7.5 mg/week (given in three divided doses with a 12-h interval between doses). After 1 week of treatment, the dose was increased to 15 mg/week and after 4 weeks of treatment, it was increased up to 20 mg/week.	MTX vs MYCO MOF	3	18	4.5	16.46 ± 5.29	1	0.733	0.267		3.17 ± 2.35	0.807
Barker	BJD	2011	Phase IIIb open-label, randomised trial	O	15-20mg/wk	MTX-treated patients received 15 mg weekly for the first 6 weeks; the dose could be increased at week 6 to 20 mg weekly in subjects with < 25% improvement in PASI from baseline.	MTX vs INFLIX	5.5	215	98.54	21·1 ± 7·6	0.605	0.419	0.191				0.38	8.95
Dogra	CED	2012	Prospective, randomized, double-blind, dose-ranging study.	O	10mg/wk	Dose consistently 10mg	MTX10 vs MTX 25	3	25	6.25	12.7 ± 3.99		0.72		0.3	2.03 ± 3.07	0.839
Dogra	CED	2012	Prospective, randomized, double-blind, dose-ranging study.	O	25mg/wk	Dose consistently 25mg	MTX25 vs MTX10	3	26	6.5	13.02 ± 5.63		0.92		0.69	0.36 ± 1.00	0.971
Fallah Arani	BJD	2011	Randomized controlled trial	O	5-15mg/wk	The methotrexate group started with an initial dose of 5 mg per week with laboratory controls after 3 days and 1 week. Thereafter the dose was gradually increased up to 15 mg per week orally according to the Weinstein scheme as 15 mg weekly in three equal doses of 5 mg each 12 h apart. The dose was tapered to 12·5 mg weekly at week 13, 10 mg weekly at week 14, 5 mg weekly at week 15 and 2·5 mg we…	MTX vs FUM	4	27	9	14·7 ± 3·0	0.6	0.24	0.08
Flytstrom	BJD	2007	Randomized controlled trial	O	7.5-15mg/wk	The initial dose of methotrexate was 7·5 mg weekly, given according to the Weinstein and Frost schedule (a three-divided dose given at 12-h intervals). If the response was inadequate (< 50% reduction of PASI score) and no considerable adverse effects were recorded, the dose was increased gradually to a maximum of 15 mg weekly.	MTX vs CICLO	3	37	9.25	14·1 ± 7·0		0.24	0.11		5·6 ± 3·8	0.603		3.32
Heyendael	NEJM	2003	Randomised, single centre	O	15-22.5mg/wk	4 weeks 15mg then 12 weeks of 22.5mg	MTX vs CICLO	4	43	14.3	13.4 ± 3.6		0.6	0.4		5.0±0.7	0.627
Ho	CED	2010	Randomized, placebo-controlled, blinded trial	O	10-30mg/wk	Methotrexate was given in initial doses of 2.5–5 mg. Complete blood count was performed 1 week later; if parameters were within normal limits, the dosage was increased to 10 mg/week, followed by further increases of 2.5 mg/week (not to exceed 30 mg/week), until a good clinical response was seen.	MTX vs TCM	6	19	9	22.0 ± 11.3		0.61
Lajevardi	IJD	2015	Single-blinded randomized controlled trial	O	7.5-15mg/wk	Oral MTX was initiated at a dose of 7.5 mg weekly and titrated to a maximum fixed dose of 10, 12.5, or 15 mg for patients with a body mass index (BMI) of <30, 30–35, and >35, respectively, by increments of 2.5 mg weekly at intervals of 1–2 weeks.	MTX vs PIOGLIT	4	22	7.33	18.61 ± 8		0.091		0.0455		0.602		11.37
Reich	NEJM	2011	Phase 3, multicentre, randomized, double-blind trial	O	5-25mg/wk	Patients in the methotrexate group received 5 mg of methotrexate at week 0, 10 mg at week 1, and 15 mg per week from week 2 through week 9. The dose of methotrexate was increased to 20 mg per week at week 10 and to 25 mg per week at week 16 in patients who did not meet the criterion of at least a 75% improvement in the PASI score or of a score on the physician's global assessment of 0 or 1	MTX vs BRIAKIN	12	163	163	17.8 ± 6.1	0.65	0.362	0.14	0.07			0.221	6
Saurat	BJD	2007	Randomized, double-blind, double-dummy, placebo-controlled study	O	7·5-25mg/wk	Oral methotrexate was administered as a single weekly dose and was initiated at 7·5 mg per week at week 0, increased to 10 mg per week at week 2, and increased to 15 mg per week at week 4 for all patients. At week 8 onward, patients who achieved at least a 50% reduction in Psoriasis Area and Severity Index (PASI 50) response maintained their current dosages (15 mg per week maximum) for the durati…	MTX vs ADA vs PLAC	4	110	36.67	19.4 ± 7.4	0.618	0.355	0.136	0.073			0.3
